# Supplementary material for: Dietary Modulation of Gut Microbiota and Metabolome Shapes Growth Performance in Thamnaconus septentrionalis
Source: Animals (Basel). 2026 Apr 24;16(9):1312. doi: 10.3390/ani16091312 (PMC13162955; doi:10.3390/ani16091312)
Supplement: Supplementary file 1 [file animals-16-01312-s001.zip]

Archive with 1 entries (1 files):
- animals-4229731-supplementary.pdf
